# Supplementary material for: The Influence of Molecular Weights on Dispersion and Thermoelectric Performance of Alkoxy Side-Chain Polythiophene/Carbon Nanotube Composite Materials
Source: Polymers (Basel). 2024 Aug 29;16(17):2444. doi: 10.3390/polym16172444 (PMC11397576; doi:10.3390/polym16172444)
Supplement: Supplementary file 1 [file polymers-16-02444-s001.zip]

Archive with 1 entries (1 files):
- polymers-2612877-supplementary.pdf
